# Supplementary material for: Genus Veronica—Antioxidant, Cytotoxic and Antibacterial Activity of Phenolic Compounds from Wild and Cultivated Species
Source: Antioxidants (Basel). 2025 Oct 30;14(11):1308. doi: 10.3390/antiox14111308 (PMC12649209; doi:10.3390/antiox14111308)
Supplement: Supplementary file 1 [file antioxidants-14-01308-s001.zip]

Archive with 1 entries (1 files):
- antioxidants-3869703-supplementary.pdf
